# Supplementary material for: Contemporary Challenges in Venous Thromboembolism: Evolving Populations and Implications for Management and Risk Stratification
Source: J Clin Med. 2026 Feb 14;15(4):1509. doi: 10.3390/jcm15041509 (PMC12942584; doi:10.3390/jcm15041509)
Supplement: Supplementary file 1 [file jcm-15-01509-s001.zip]

Archive with 1 entries (1 files):
- jcm-4158114-supplementary.pdf
